# Supplementary material for: Postoperative Buttock Skin Injuries Not Explained by Electrosurgical Burns: Three Cases Suggesting an Ischemia–Reperfusion Mechanism
Source: J Clin Med. 2026 Mar 10;15(6):2093. doi: 10.3390/jcm15062093 (PMC13026345; doi:10.3390/jcm15062093)
Supplement: Supplementary file 1 [file jcm-15-02093-s001.zip]

Archive with 1 entries (1 files):
- jcm-4141982-supplementary.pdf
